# Supplementary material for: Correlation of a commercial platform’s results with post-vaccination SARS-CoV-2 neutralizing antibody response and clinical host factors
Source: PLoS One. 2023 Aug 29;18(8):e0289713. doi: 10.1371/journal.pone.0289713 (PMC10464955; doi:10.1371/journal.pone.0289713)
Supplement: S1 File — (XLSX) [file pone.0289713.s003.xlsx]

## Sheet: Sheet1
Sample	Dose Timepoint	IC50 titer	log10IC50	IgGResult	log10IgG	COVID+ sample? (Y=1)	Age	Sex	Race	Cancer	CKD-EPI
1	10 mon	598.8	2.77728	21778	4.33802	0	55	Male	White	No	75.1732
2	1 mon	505.5	2.70372	18476	4.26661	0	34	Male	White	No	123.127
2	12mon	362.3	2.55907	12096	4.08264	0	34	Male	White	No	123.127
3	3 mon	120.4	2.08063	3776	3.57703	0	53	Female	Other	Yes	84.1714
4	12mon	351.2	2.54555	16126	4.20753	0	31	Female	White	No	117.126
5	1 mon	593.9	2.77371	18809	4.27437	0	65	Male	Black	No	81.2155
6	3 mon	62.59	1.7965	1704.6	3.23162	0	35	Female	Other	No	128.879
6				523.6	2.719	0	35	Female	Other	No	128.879
7	6 mon	54.05	1.7328	473.6	2.67541	0	57	Male	Black	No	121.414
8	3 mon	224.3	2.35083	8605	3.93475	0	55	Female	White	No	71.9813
8	12mon	341.2	2.53301	21418	4.33078	0	55	Female	White	No	71.9813
9	6 mon	126.3	2.1014	1851	3.26741	0	48	Female	White	No	102.454
10	Prevax	15.7	1.1959	7.6	0.880814	0	77	Male	White	No	82.094
10	10 mon	436.4	2.63988	10947.3	4.03931	0	77	Male	White	No	82.094
11	12mon	126.4	2.10175	1849	3.26694	0	49	Female	Other	No	86.5701
11	Prevax	9	0.954243	0.9	-0.0457575	0	49	Female	Other	No	86.5701
12	3 mon	173.9	2.2403	6245.3	3.79555	0	56	Female	White	No	71.4775
12	6 mon	144.5	2.15987	3309	3.5197	0	56	Female	White	No	71.4775
13	3 mon	212.6	2.32756	2542.6	3.40528	1	31	Female	Black	No	86.9362
13	Preboost	2092	3.32056	15766	4.19772	1	31	Female	Black	No	86.9362
14	1 mon	135.7	2.13258	2794	3.44623	0	66	Female	White	No	66.6287
15	10 mon	203.4	2.30835	5673.8	3.75387	0	58	Female	Black	No	100.473
16	3 mon	59.4	1.77379	1935	3.28668	0	53	Female	White	Yes	57.2739
17	6 mon	105.6	2.02366	2732.9	3.43662	0	56	Female	White	No	101.894
17	12mon	1575	3.19728	25000	4.39794	1	56	Female	White	No	101.894
18	12mon	686.9	2.83689	25000	4.39794	0	84	Male	White	No	45.8106
19	Preboost	37.8	1.57749	553	2.74273	0	37	Male	White	No	114.121
19	3 mon	41.19	1.61479	2029	3.30728	0	37	Male	White	No	114.121
20	12mon	183.5	2.26364	6342.6	3.80227	0	38	Male	White	No	113.322
21	10 mon	4055	3.60799	25000	4.39794	0	70	Male	White	No	75.9182
22	3 mon	145.2	2.16197	2760.7	3.44102	0	41	Female	Black	No	125.321
23	1 mon	180	2.25527	5821	3.765	0	48	Female	Asian	No	102.454
23	3 mon	61.25	1.78711	2060	3.31387	0	48	Female	Asian	No	102.454
23	10 mon	309.3	2.49038	13265	4.12271	0	48	Female	Asian	No	102.454
24	Preboost	43.79	1.64137	386	2.58659	0	57	Female	White	Yes	96.1776
25	3 mon	161.6	2.20844	4643.4	3.66684	0	52	Male	Black	No	3.36943
25	12mon	6428	3.80808	25000	4.39794	1	52	Male	Black	No	3.36943
26	10 mon	2915	3.46464	25000	4.39794	1	73	Male	Black	No	12.3954
27	1 mon	113.3	2.05423	5363.9	3.72948	0	73	Male	Black	No	4.06549
28	Preboost	9	0.954243	29.5	1.46982	0	65	Male	Black	Yes	3.93789
29	1 mon	216.3	2.33506	15863.2	4.20039	0	20	Female	Other	No	97.2449
30				216.1	2.33465	0	43	Female	White	No	111.637
31	1 mon	195.8	2.29181	8036.1	3.90505	0	74	Male	Black	Yes	6.5651
32	Prevax	9	0.954243	0.8	-0.09691	0	68	Male	Black	No	5.96049
33	10 mon	316.2	2.49996	11738.5	4.06961	0	72	Male	White	No	6.34566
34	1 mon	99.16	1.99634	3522.5	3.54685	0	76	Male	Black	No	6.25628
35	Prevax	21.28	1.32797	13.2	1.12057	0	70	Male	White	No	5.55222
36	10 mon	564.1	2.75136	25000	4.39794	0	82	Male	White	No	7.39716
37	10 mon	1817	3.25935	25000	4.39794	0	84	Male	Black	No	7.99824
38	Preboost	152.6	2.18355	4206.7	3.62394	0	40	Female	Black	No	95.2498
39	10 mon	37.1	1.56937	308.5	2.48926	0	73	Male	White	Yes	59.6298
39	1 mon	24.6	1.39094	314.6	2.49776	0	73	Male	White	Yes	59.6298
40	3 mon	198.7	2.2982	7170.3	3.85554	0	80	Male	Black	No	73.0933
40	1 mon	701.9	2.84628	25000	4.39794	0	80	Male	Black	No	73.0933
41	3 mon	46.12	1.66389	1104	3.04297	0	50	Male	White	No	53.5139
42	3 mon	171.4	2.23401	2744	3.43838	0	72	Male	White	No	60.0501
43	Preboost	11.86	1.07408	619	2.79169	0	73	Male	White	Yes	59.6298
43	1 mon	541.4	2.73352	18018.9	4.25573	0	65	Female	Other	No	56.3376
44	3 mon	139.4	2.14426	6777	3.83104	0	72	Male	White	No	85.0286
45	Preboost	235.6	2.37218	1866.2	3.27096	1	62	Male	White	No	101.142
46	3 mon	30.9	1.48996	585.6	2.7676	0	73	Male	White	Yes	84.4334
46	12mon	127.7	2.10619	8381	3.9233	0	73	Male	White	Yes	84.4334
47	10 mon	336.1	2.52647	14417.8	4.1589	0	74	Male	White	Yes	65.7808
48	2 mon	78.4	1.89432	1140	3.0569	0	76	Male	White	No	72.7849
49	Preboost	44.42	1.64758	280	2.44716	0	78	Male	White	Yes	71.7695
50	Preboost	61.28	1.78732	511.9	2.70919	0	93	Male	White	No	57.5618
50	3 mon	72.66	1.8613	1683	3.22608	0	93	Male	White	No	57.5618
51	6 mon	156.3	2.19396	2730	3.43616	0	75	Male	White	No	92.3148
52	6 mon	30.31	1.48159	359	2.55509	0	73	Male	Black	Yes	48.8085
52	12mon	572.6	2.75785	25000	4.39794	0	73	Male	Black	Yes	48.8085
53	Prevax	36.21	1.55883	8.7	0.939519	0	74	Male	White	Yes	53.7508
53	10 mon	300.9	2.47842	12150	4.08458	0	74	Male	White	Yes	53.7508
54	3 mon	85.06	1.92973	2059.8	3.31383	1	73	Male	White	Yes	74.335
55	Prevax	24.71	1.39287	0		0	73	Male	White	Yes	66.2445
55	2 mon	280.8	2.4484	5956	3.77495	0	73	Male	White	Yes	66.2445
56	3 mon	55.46	1.74398	964.8	2.98444	0	64	Male	White	No	79.1863
57	10 mon	535.8	2.729	20069	4.30253	0	77	Male	White	Yes	72.2754
58	4 mon	104.4	2.0187	3649	3.56217	0	81	Male	White	No	56.3712
59	3 mon	50.745	1.70539	785.7	2.89526	0	77	Male	Other	Yes	38.052
60	3 mon	174.3	2.2413	6755	3.82963	0	55	Female	White	Yes	71.9813
61	3 mon	86.5	1.93702	1891	3.27669	0	75	Male	White	Yes	83.2555
62	3 mon	94.46	1.97525	2258	3.35372	0	31	Male	White	No	88.9777
63	1 mon	179.5	2.25406	6025.4	3.77999	0	73	Male	White	No	66.2445
64	4 mon	901.1	2.95477	23561.8	4.37221	1	72	Male	White	No	66.7115
65	3 mon	144.4	2.15957	6257.8	3.79642	1	76	Male	White	Yes	58.3863
66	12mon	400.8	2.60293	10379.1	4.01616	1	68	Male	Black	Yes	79.5219
67	Prevax	21.05	1.32325	5	0.69897	0	73	Male	White	Yes	74.335
68	10 mon	143.5	2.15685	7060.9	3.84886	1	82	Male	White	Yes	46.4588
68	12mon	5622	3.74989	25000	4.39794	1	82	Male	White	Yes	46.4588
69	12mon	6243	3.79539	25000	4.39794	1	67	Male	White	No	62.1968
69	1 mon	232	2.36549	5582.9	3.74686	0	67	Male	White	No	62.1968
70	10 mon	562.8	2.75035	23859	4.37765	0	65	Male	White	Yes	70.0738
71	12mon	195.4	2.29092	6574	3.81783	0	69	Male	Other	No	91.1467
72	2 mon	157.6	2.19756	5424	3.73432	0	72	Male	Black	No	77.3186
72	3 mon	116.7	2.06707	2669	3.42635	0	72	Male	Black	No	77.3186
72	12mon	227.6	2.35717	8652	3.93712	0	72	Male	Black	No	77.3186
73	3 mon	72.97	1.86314	3437	3.53618	0	68	Male	Other	No	56.0647
73	12mon	326.7	2.51415	13759	4.13859	0	68	Male	Other	No	56.0647
74	1 mon	584.5	2.76678	17291	4.23782	0	74	Male	White	No	59.2124
75	3 mon	145.8	2.16376	3407.7	3.53246	1	40	Female	Other	No	108.377
76	1 mon	210.7	2.32366	7260.5	3.86097	0	36	Female	White	No	111.465
77	3 mon	78.15	1.89293	2847	3.45439	0	47	Female	White	No	103.177
78	10 mon	403.3	2.60563	13032.6	4.11503	1	64	Female	White	No	77.9124
79	3 mon	239.8	2.37985	4727	3.67459	0	63	Female	White	No	68.0478
80	10 mon	475.9	2.67752	19165	4.28251	1	44	Male	White	No	81.2122
80	6 mon	264.6	2.42259	2698.2	3.43107	1	44	Male	White	No	81.2122
81	3 mon	109.1	2.03782	2463	3.39146	0	55	Male	Other	No	47.7888
82	1 mon	175.6	2.24452	4902	3.69037	0	51	Female	White	No	65.1782
83	10 mon	157.8	2.19811	5472	3.73815	0	41	Female	White	Yes	91.5743
84	2 mon	372.4	2.57101	16872	4.22717	0	61	Female	White	No	93.5128
85	6 mon	27.59	1.44075	31.4	1.49693	0	90	Male	White	Yes	78.6457
86	10 mon	452.5	2.65562	15622.9	4.19376	0	67	Male	White	Yes	62.1968
87	1 mon	174.1	2.2408	5730.8	3.75822	0	75	Male	White	No	83.2555
88	10 mon	670.3	2.82627	25000	4.39794	0	85	Male	White	Yes	77.6078
89	12mon	698	2.84386	25000	4.39794	1	68	Male	White	Yes	76.9923
90	12mon	437.1	2.64058	20776	4.31756	0	75	Male	White	Yes	63.9127
91	Preboost	196.3	2.29292	2011.2	3.30346	0	75	Male	White	No	83.2555
92	6 mon	45.43	1.65734	1028.5	3.0122	0	73	Male	White	Yes	66.2445
93	2 mon	36.59	1.56336	256.3	2.40875	0	82	Male	Black	Yes	76.2434
94	2 mon	153.2	2.18526	3669	3.56455	0	76	Male	White	Yes	86.7732
95	12mon	429.4	2.63286	25000	4.39794	0	72	Male	White	Yes	89.246
96	1 mon	64.73	1.81111	1057.4	3.02424	0	90	Male	White	No	58.7878
97	12mon	205	2.31175	10099	4.00428	0	75	Male	White	No	83.2555
98	6 mon	67.85	1.83155	828.4	2.91824	0	57	Male	Other	No	83.1774
99	3 mon	187.7	2.27346	5623	3.74997	0	40	Female	Other	No	79.98
99	6 mon	85.18	1.93034	1512.5	3.1797	0	40	Female	Other	No	79.98
100				973	2.98811	0	47	Female	White	No	103.177
